# Supplementary material for: Single-Cell Gene Network Analysis and Transcriptional Landscape of MYCN-Amplified Neuroblastoma Cell Lines
Source: Biomolecules. 2021 Jan 28;11(2):177. doi: 10.3390/biom11020177 (PMC7912277; doi:10.3390/biom11020177)
Supplement: Supplementary file 1 [file biomolecules-11-00177-s001.zip]

Archive with 4 entries (4 files):
- SuppFile_S1_BE2C.csv.gz
- SuppFile_S2_Kelly.csv.gz
- SuppFile_S3_rmarkdown.html
- SuppFile_S4_rmarkdown.7z
